# Supplementary material for: Deconstruction of the Ras switching cycle through saturation mutagenesis
Source: eLife. 2017 Jul 7;6:e27810. doi: 10.7554/eLife.27810 (PMC5538825; doi:10.7554/eLife.27810)
Supplement: Supplementary file 1. — DOI: http://dx.doi.org/10.7554/eLife.27810.027 [file elife-27810-supp1.xlsx]

## Sheet: Regulated-Ras
	2	3	4	5	6	7	8	9	10	11	12	13	14	15	16	17	18	19	20	21	22	23	24	25	26	27	28	29	30	31	32	33	34	35	36	37	38	39	40	41	42	43	44	45	46	47	48	49	50
	T	E	Y	K	L	V	V	V	G	A	G	G	V	G	K	S	A	L	T	I	Q	L	I	Q	N	H	F	V	D	E	Y	D	P	T	I	E	D	S	Y	R	K	Q	V	V	I	D	G	E	T
A	-0.204495	-0.207442	-0.271448	-0.0613265	-0.316488	-0.244442	-0.150855	-0.413262	-0.394637	0	0.0605796	0.000913626	-0.0284684	-0.700594	-0.440871	-0.469097	0	-0.120521	-0.0113946	-0.39868	0.0646865	-0.0228876	-0.0912123	0.184473	0.0139127	0.00163204	-0.362743	-0.215068	-0.126388	-0.243857	-0.32332	-0.16463	-0.0490686	-0.474971	-0.42517	-0.558556	-0.544482	-0.134056	-0.370714	-0.209238	-0.122018	-0.0483926	0.0677351	-0.00050924	-0.0828933	0.00484364	-0.0917836	-0.0846038	-0.139375
C	-0.0574709	-0.303944	-0.150474	-0.169338	-0.245454	-0.158978	-0.343547	-0.545107	-0.534304	-0.171307	-0.0410173	-0.0788204	0.025724	-0.509974	-0.19947	-0.330747	-0.246971	-0.10134	-0.226235	-0.523658	0.0259734	-0.0125127	-0.0227266	0.0370802	-0.261199	-0.10379	-0.382401	-0.0937027	-0.0957924	-0.0933529	-0.499424	-0.341386	-0.265791	-0.825174	-0.158116	-0.494613	-0.368044	-0.197341	-0.0917847	-0.0806423	-0.117383	-0.137469	-0.100546	-0.125652	-0.0775515	-0.276342	-0.111599	0	-0.115288
D	-0.0670379	-0.0751874	-0.818254	-0.298547	-1.33	-0.42879	-0.358905	-0.70314	-0.388116	-0.164817	-0.0806071	0.0816775	-0.488649	-0.795285	-0.334513	-0.591788	-0.70324	-0.610411	-0.939988	-0.576409	-0.0516728	-0.380115	-0.42987	-0.401394	0.041422	0.0814733	-0.532992	-0.0365714	0	-0.294986	-0.312464	0	-0.615786	-0.397076	-0.506524	-0.00049563	0	-0.21159	-0.551255	-0.68047	-0.0782812	-0.0506422	-0.109609	-0.179576	-0.282279	0	-0.202939	-0.240064	-0.0143064
E	-0.230525	0	-0.231107	0.0488862	-1.31742	-0.364586	-0.256711	-0.506825	-0.285253	-0.387221	-0.169681	-0.000946691	-0.249461	-1.01738	-0.848559	-0.712841	-0.515324	-0.309795	-0.197811	-0.504508	-0.067827	0.0136261	-0.147276	-0.473653	-0.10782	-0.00806637	-0.256104	-0.074566	-0.0404732	0	-0.591266	0.0813264	-0.132914	-0.696629	-0.593654	0	-0.72346	-0.357906	-0.572742	-0.902789	-0.308684	0.0086662	-0.253892	0.0080028	-0.354179	0.0619584	-0.149473	0	-0.185551
F	-0.294178	-0.748437	-0.214545	-0.220116	-0.189502	-0.227355	-0.604241	-0.451074	-0.651211	-0.0294394	-0.0635724	-0.0726159	-0.885491	-0.760214	-0.357969	-0.377252	-1.05484	0.0703354	-1.01176	-0.483175	-0.286007	-0.105784	0.00176506	-0.443487	-0.170806	0.170265	0	-0.0487556	-0.118521	-0.0395393	-0.27722	-0.729809	-0.330842	-0.48326	-0.278107	-0.162162	-0.511165	-0.316475	-0.0399389	-0.12293	-0.286116	-0.0171724	-0.0942835	-0.350493	-0.0243455	-0.112801	-0.298643	0.00996528	-0.18808
G	-0.180752	-0.430847	-0.347576	-0.21412	-0.647201	-0.403869	-0.402868	-0.383996	0	-0.0542717	0	0	-0.105277	0	-0.667274	-0.540312	-0.045084	-0.476614	-0.0947206	-0.362643	-0.0120845	-0.0990631	0.0739766	0.147318	-0.0834975	0.00912581	-0.380767	-0.250421	-0.0123076	-0.201743	-0.372744	-0.267999	-0.463944	-0.597128	-0.701557	-0.367928	-0.438724	-0.0627549	-0.638817	-0.207369	-0.065971	-0.0758219	-0.2183	-0.037723	-0.236013	-0.0880438	0	-0.201858	-0.0311044
H	-0.155849	-0.272526	0.151288	-0.094474	-0.550108	-0.495614	-0.591525	-0.385486	-0.635883	-0.16161	-0.163946	0.0820768	-0.13054	-0.632247	-0.416659	-0.941039	-0.533815	-0.589906	-0.875963	-0.00790289	-0.0989749	0.0658377	-0.106229	-0.426801	-0.0512012	0	-0.44401	-0.148771	0	-0.0869403	-0.119366	-0.138486	-0.334	-0.582795	-0.26938	-0.314727	-0.656418	-0.757726	-0.687603	-0.218628	-0.132946	-0.0646672	0.0376546	0.00548352	-0.0842521	-0.149508	-0.101276	-0.0254568	-0.0643852
I	-0.119917	-0.159334	-0.222675	-0.440034	-0.107837	-0.204125	-0.451232	-0.0991968	-0.692146	-0.0109796	0.0925157	0.0727958	-0.143051	-0.763016	-0.767848	-0.513521	-0.273211	-0.39882	-0.172303	0	-0.188205	-0.179518	0	0.111461	-0.401276	-0.124695	-0.194134	-0.0312164	-0.212785	-0.106339	-0.132188	-0.368483	-0.377383	-0.591013	0	-0.389163	-0.426582	0.0537924	-0.348825	-0.0117811	-0.0592608	-0.170445	-0.10552	-0.115459	0	-0.133173	-0.146134	-0.10232	-0.172773
K	-0.0985354	-0.156972	-0.154068	0	-0.36806	-0.344129	-0.278673	-0.327039	-0.434298	-0.0189917	0.142052	-0.0307887	-0.516453	-0.881519	0	-0.471187	-0.603815	-0.387501	-0.384373	-0.371745	-0.117939	0.108875	-0.0583932	-0.249973	0.0401736	-0.597668	-0.455947	-0.156772	-0.137143	-0.148771	-0.397699	-0.486976	-0.0403586	-0.43085	-0.221037	-0.525734	-0.289902	-0.532249	-0.528633	-0.277005	0	-0.347832	-0.164425	0.104797	-0.111047	-0.128861	-0.148473	-0.180458	-0.212165
L	-0.152558	-0.210133	-0.160915	-0.246053	0	-0.270459	-0.144597	-0.16353	-0.476854	-0.0516243	0.0482152	-0.0363305	-0.129895	-0.583501	-0.503191	-0.63338	-0.504947	0	-0.30766	-0.154796	-0.257704	0	0.112379	-0.244614	-0.21697	0.0268072	-0.233418	-0.314961	-0.167242	-0.162042	-0.0795592	-0.326098	-0.286207	-0.434232	0.00423856	-0.274264	-0.647921	0.120274	-0.611933	-0.225757	-0.156471	-0.191221	-0.148604	-0.0527597	-0.0258952	-0.0864043	-0.277506	-0.101458	-0.110722
M	-0.185003	-0.445266	0.112575	-0.0312605	-0.224311	-0.29079	-0.2275	-0.511731	-0.596419	-0.397951	-0.109266	-0.0606746	-0.05388	-0.864201	-0.40062	-0.31613	-0.217908	-0.014523	-0.284062	-0.392769	-0.0448463	0.0601991	-0.0762777	-0.0198931	-0.0711711	0.0930398	-0.341489	0.00622632	-0.340104	-0.244519	-0.180604	-0.444827	-0.235261	-0.518279	-0.239776	-0.284137	-0.67083	-0.559678	-0.494896	-0.180546	-0.116288	-0.156139	-0.287953	-0.184956	-0.0938391	-0.133202	-0.0911638	-0.221138	-0.105695
N	-0.00978318	-0.502195	-0.171753	0.362905	-0.439837	-0.337481	-0.37427	-0.487473	-0.867275	-0.328252	0.0380292	0.0347841	-0.337671	-0.640114	-0.650441	-0.457277	-0.551127	-0.634927	-0.0249495	-0.722624	0.0675045	0.105042	0.0482	-0.070767	0	0.0164349	-0.627194	-0.25225	0.0219527	-0.376718	-0.359262	-0.347087	-0.292357	-0.422591	-0.226081	-0.407543	-0.528239	-0.477588	-0.478468	-0.396417	0.0636356	-0.0770085	0.0455781	-0.0732984	-0.125937	-0.08345	-0.182555	-0.269894	-0.0785607
P	-0.0156716	-0.299733	-0.240248	-0.117662	-0.484266	-1.15114	-0.576288	-0.643031	-0.538645	-0.0984721	0.0625882	-0.163554	-0.202662	-0.722334	-0.53083	-0.774861	-0.382805	-0.799153	-0.261107	-0.605474	-0.433236	-0.393344	-0.492922	-0.408358	-0.140682	-0.532665	-0.382443	-0.247635	0	-0.21337	-0.528856	-0.428917	0	-0.456914	-0.423769	-0.570294	-0.644925	-0.433022	-0.779693	-0.497709	-0.0124556	-0.0833432	-0.232672	-0.0609251	-0.172025	-0.453072	-0.167242	-0.268433	-0.0559336
Q	-0.200981	-0.366948	-0.350034	-0.0251268	-0.634744	-0.366648	-0.697101	-0.539775	-0.509452	-0.712209	-0.157237	-0.0688358	-0.19411	-0.645506	-0.257244	-0.299895	-0.11529	-0.607965	-0.0503762	-0.293277	0	0.031932	-0.235093	0	0.053105	-0.116263	-0.373588	-0.140229	0	-0.057	-0.376398	-0.190583	-0.25148	-0.427258	-0.512695	-0.361763	-0.397466	-0.291432	-0.848516	-0.300304	-0.0876881	0	-0.136863	-0.0432144	-0.0211409	-0.0856887	-0.0657822	-0.0698586	0.0506452
R	-0.0237724	-0.266895	-0.0902764	-0.0474275	-0.635376	-0.468784	-0.471092	-0.493137	-0.429988	-0.00958546	0.0444978	-0.0174958	-0.656346	-0.503131	-0.624099	-0.75373	-0.57859	-0.498903	-0.379924	-0.350921	-0.12009	-0.302102	-0.296329	-0.342685	-0.0102464	-0.279535	-0.63073	-0.368135	-0.155601	-0.392349	-0.478499	-0.433476	-0.0590171	-0.492702	-0.246533	-0.628655	-0.450848	-0.378685	-0.607777	0	-0.0269377	-0.0365714	-0.0684456	-0.0368699	-0.154444	-0.0723912	-0.207758	-0.0653998	-0.100223
S	-0.0159657	-0.342803	-0.194622	-0.0634249	-0.643367	-0.291968	-0.444724	-0.399624	-0.553368	-0.0454999	0.0468559	-0.0491482	-0.0452967	-0.759023	-0.39424	0	-0.462348	-0.30898	-0.000231098	-0.271203	0.0267176	0.035745	0.000598802	0.0677612	-0.0465773	0.00998177	-0.42885	-0.00775491	-0.107965	-0.252355	-0.398451	-0.261439	-0.227121	-0.24348	-0.381058	-0.338559	-0.375368	0	-0.600914	-0.0978692	-0.0477629	-0.0867465	-0.0412017	-0.0608582	-0.0761906	-0.194193	-0.148614	-0.150841	0.0285052
T	0	-0.399147	-0.124038	-0.164775	-0.170328	-0.258977	-0.134611	-0.386872	-0.472833	-0.43499	-0.0832919	0.0246744	-0.0090377	-0.816161	-0.421646	-0.0488972	-0.238035	-0.39786	0	-0.272772	-0.0480472	0.00980763	0.000516959	0.0379855	-0.00169123	-0.0269251	-0.37503	-0.0525899	-0.096778	-0.167194	-0.243542	-0.294831	-0.261082	0	-0.309138	-0.275493	-0.5321	0.0487156	-0.561537	-0.0717858	-0.00816484	-0.0190507	-0.0503694	-0.021654	-0.0246372	-0.137964	-0.0933624	-0.15677	0
V	-0.235505	-0.366419	-0.0630465	-0.253287	-0.171379	0	0	0	-0.60869	-0.0542523	-0.0863895	-0.0964274	0	-0.851802	-0.778748	-0.630718	-0.206394	-0.100491	-0.000157432	-0.204488	-0.198806	0.0412014	-0.180681	0.161543	-0.227522	-0.125933	-0.22438	0	-0.138358	-0.0978156	-0.489597	-0.382274	-0.265891	-0.664597	-0.151403	-0.486894	-0.559559	0.298085	-0.334785	0.00828539	-0.0582778	-0.147416	0	0	-0.00166969	-0.248715	-0.318484	0.00365904	-0.109054
W	-0.149049	-0.381478	-0.154332	-0.442541	-1.33	-0.525479	-0.23088	-0.0550956	-0.925504	-0.120696	-0.08333	-0.00354149	-0.616806	-0.396194	-0.275607	-0.695879	-0.180181	-0.439666	-0.433022	-0.137192	0.0640758	-0.147406	-0.305479	-0.258514	-0.121021	0.094677	-0.0389811	-0.123211	0.0556074	-0.281513	-0.178798	-0.318978	-0.42033	-0.43325	-0.287001	-0.350424	-0.498114	-0.664888	-0.190467	-0.27743	-0.463457	-0.37484	-0.0488328	-0.708327	0.00214921	-0.0656126	-0.257993	-0.282495	-0.274049
Y	-0.102271	0.136854	0	-0.336082	-0.363133	-0.23766	-0.633725	-0.42987	-0.7339	-0.42543	-0.110923	-0.316791	-0.555839	-0.820159	-0.695842	-0.957392	-0.111694	-0.703205	-0.409156	-0.0964898	-0.10653	-0.0685892	-0.0268715	-0.505813	-0.159377	0.0459824	-0.0418542	-0.0875462	-0.203666	-0.157183	0	-0.64609	-0.456986	-0.357602	-0.073908	-0.0912123	-0.559193	-0.10279	0	-0.21955	-0.154573	-0.217157	-0.0269102	-0.186647	-0.214436	-0.0537337	-0.170806	0.0689857	-0.184856
[truncated: 116 more columns]

## Sheet: Attenuated-Ras
	2	3	4	5	6	7	8	9	10	11	12	13	14	15	16	17	18	19	20	21	22	23	24	25	26	27	28	29	30	31	32	33	34	35	36	37	38	39	40	41	42	43	44	45	46	47	48	49	50
	T	E	Y	K	L	V	V	V	G	A	G	G	V	G	K	S	A	L	T	I	Q	L	I	Q	N	H	F	V	D	E	Y	D	P	T	I	E	D	S	Y	R	K	Q	V	V	I	D	G	E	T
A	-0.224099	-0.24222	-0.240725	-0.126637	-0.328615	-0.23253	-0.0654673	-0.276067	-0.19815	0	0.397296	0.162364	-0.170641	-0.350809	-0.262402	-0.43202	0	-0.267161	-0.0185075	-0.342352	-0.0610993	0.076227	-0.118321	0.00569789	-0.242811	-0.320299	-0.17911	-0.251368	-0.24091	-0.130601	-0.213926	-0.036403	0.10798	-0.307128	-0.167111	-0.23902	-0.277991	-0.316869	-0.214001	-0.278945	0.0180321	-0.287736	-0.175451	-0.217768	-0.146463	-0.139516	-0.230699	-0.260896	-0.190798
C	-0.257049	-0.131227	-0.166465	-0.151101	-0.0613031	-0.0964521	-0.0570156	-0.114037	-0.402873	-0.169947	0.197865	0.483143	-0.009339	-0.350896	-0.209004	-0.432374	-0.230309	-0.18357	-0.285723	-0.152778	-0.0478578	0.0100765	-0.133914	-0.0483007	-0.250459	-0.0897859	-0.150605	-0.340585	-0.241704	-0.0678264	-0.214655	-0.0421952	-0.149398	-0.272317	-0.131461	-0.234826	-0.410853	-0.117118	-0.208068	-0.263665	-0.0458108	-0.26896	-0.258904	-0.179302	-0.146224	-0.225172	-0.287589	0.202182	-0.248438
D	-0.217335	-0.289857	-0.148125	-0.305692	-0.167334	-0.298778	-0.425918	-0.268784	-0.317727	-0.25779	0.166445	0.392702	-0.141709	-0.200403	-0.337258	-0.370302	-0.242649	-0.399431	-0.255085	-0.289551	0.409461	-0.1445	-0.232474	-0.208003	-0.0805042	-0.152857	-0.358991	-0.0988588	0	-0.437082	-0.210301	0	-0.299604	-0.159366	-0.146956	0.202485	0	-0.312678	-0.145556	-0.315049	0.0777631	-0.264216	-0.275577	-0.14283	-0.101727	0	-0.211543	-0.302709	-0.294133
E	-0.279869	0	-0.313583	-0.290518	-0.39665	-0.224196	-0.228261	-0.346595	0.00535637	-0.215359	0.267707	0.286762	0.0510826	-0.411524	-0.545868	-0.546225	-0.251253	-0.230132	-0.0834578	-0.211229	0.127125	0.413564	-0.177733	-0.286635	-0.202593	-0.194116	-0.0859037	-0.113206	-0.25003	0	-0.0364628	0.296722	0.0772471	-0.332269	-0.181156	0	-0.248116	-0.173529	-0.30594	-0.294158	-0.258805	-0.349088	-0.275152	-0.20336	-0.210033	-0.154553	-0.173231	0	-0.294273
F	-0.212628	-0.283099	-0.230813	-0.312184	-0.219474	0.010653	-0.177709	0.00975351	-0.301587	-0.180843	0.174811	0.237683	-0.349119	-0.44917	-0.419422	-0.241256	-0.277271	0.127432	-0.253615	-0.349246	0.0234636	-0.0799675	0.112836	-0.340531	-0.128884	-0.0814853	0	-0.0774032	-0.288423	-0.196418	-0.226178	-0.100346	-0.158894	-0.402347	0.0129858	-0.228896	-0.526967	-0.276139	-0.169236	-0.430829	-0.131871	-0.195326	-0.291229	-0.401224	-0.193248	-0.124151	-0.327839	-0.0825395	-0.233041
G	-0.164038	-0.178676	-0.230334	-0.276023	-0.333508	-0.202041	-0.194445	-0.292318	0	-0.153722	0	0	0.0761815	0	-0.326999	-0.381475	0.0346487	-0.249126	0.0363987	-0.273191	0.0130909	0.200414	0.3403	0.0552314	-0.258054	0.00376966	-0.262026	-0.100502	-0.106817	-0.236291	-0.278699	-0.160215	-0.177897	-0.327111	-0.309009	-0.33783	-0.3286	-0.0665175	-0.437485	-0.22507	-0.0647711	-0.210421	-0.191205	-0.198648	-0.131287	-0.149178	0	-0.0881466	-0.208592
H	-0.283961	-0.219246	-0.198017	-0.155603	-0.327233	-0.0568015	-0.37326	-0.186023	-0.258956	-0.149413	0.31941	0.315841	0.0841441	-0.307662	-0.392627	-0.43726	-0.35924	-0.210836	-0.213511	-0.121975	0.0891138	0.169695	-0.0470252	-0.136348	-0.308371	0	-0.108676	-0.23755	-0.177462	-0.211147	0.115448	-0.141877	-0.178	-0.338041	-0.106496	-0.213906	-0.314173	-0.289333	-0.0909031	-0.247062	-0.160635	-0.11006	0.0454657	-0.166213	-0.302654	-0.129934	-0.217139	-0.119909	-0.201712
I	-0.228394	-0.338064	-0.0994513	-0.296517	-0.305072	-0.193436	-0.231887	-0.169108	-0.366115	-0.175567	0.357042	0.291385	0.0866415	-0.410401	-0.367199	-0.342095	-0.0765105	-0.214732	-0.126842	0	0.00280199	-0.0290662	0	0.058321	-0.19672	-0.222224	-0.214317	-0.007406	-0.229394	-0.0827628	0.091171	-0.0868049	-0.20129	-0.219991	0	-0.365538	-0.367053	-0.286116	-0.356222	-0.310831	-0.201702	-0.203678	-0.134048	-0.294119	0	-0.0604923	-0.0342669	-0.297809	-0.276324
K	-0.15857	-0.303545	0.0192052	0	-0.48574	-0.235837	-0.228677	-0.11548	-0.257203	0.198873	0.604049	0.361778	-0.095184	-0.376208	0	-0.268102	-0.00722109	-0.0903428	-0.257763	-0.338525	0.0502798	0.216621	0.215759	-0.371112	-0.157962	-0.360216	-0.189993	-0.27164	-0.281398	-0.0375132	-0.41201	-0.289559	-0.0391294	-0.313786	-0.301693	-0.281287	-0.271211	-0.259145	-0.182829	-0.218466	0	-0.230294	-0.201061	-0.248177	-0.158334	0.0648397	-0.192253	-0.516561	-0.192488
L	-0.111998	-0.223993	-0.165728	-0.161711	0	-0.140748	-0.0964386	-0.310495	-0.300924	-0.0256774	0.52153	0.235052	0.00711724	-0.413158	-0.442669	-0.445484	-0.317754	0	-0.151525	-0.328111	-0.0299992	0	0.0192612	-0.318668	-0.218977	-0.109565	-0.112045	-0.213294	-0.16389	-0.188638	0.0861005	-0.0748071	-0.300835	-0.368556	-0.0959786	-0.270858	-0.345086	-0.0481651	-0.308574	-0.361065	-0.0910668	-0.289461	-0.140554	-0.222374	-0.242056	-0.0131882	-0.24159	-0.277091	-0.27392
M	-0.16587	-0.205869	-0.0875975	-0.186547	-0.116477	-0.194639	-0.0991114	-0.1438	-0.15766	-0.19184	0.455089	0.287419	0.0454662	-0.473518	-0.394811	-0.544862	-0.248722	-0.138761	-0.081285	-0.28741	-0.11939	-0.283889	-0.18552	-0.282127	-0.0876649	-0.167389	0.0247983	-0.172756	-0.229483	-0.291597	0.0332989	-0.140828	-0.121428	-0.377585	-0.215716	-0.219619	-0.46035	-0.457373	-0.148829	-0.31317	-0.205484	-0.399982	-0.299397	-0.391674	-0.108481	-0.28193	-0.30678	-0.227354	-0.265781
N	-0.326391	-0.1619	-0.105276	-0.124859	-0.363496	-0.101769	-0.286883	-0.215939	-0.298951	-0.0949287	0.38212	0.376118	-0.0581532	-0.324907	-0.598225	-0.00669274	-0.372799	-0.254295	0.0045612	-0.318402	0.146275	0.314317	0.376287	-0.307209	0	-0.25849	-0.373462	-0.160119	-0.311159	-0.253199	0.0397987	-0.0651171	-0.286987	-0.258327	0.136043	-0.254991	-0.30898	-0.287162	-0.321105	-0.263819	0.0802826	-0.139515	-0.180171	-0.226485	-0.189312	-0.180969	-0.353201	-0.21442	-0.128758
P	-0.187331	-0.265691	-0.00870342	-0.226883	-0.319845	-0.19159	-0.286654	-0.306327	-0.311176	-0.197149	0.108463	0.259015	-0.0995414	-0.406634	-0.424603	-0.314193	-0.339751	-0.328993	-0.188793	-0.348256	-0.290252	-0.186897	-0.337419	-0.300121	0.102977	-0.298231	-0.236594	-0.17856	-0.159278	-0.12096	-0.148095	-0.274866	0	-0.218099	-0.260738	-0.32404	-0.321867	-0.413945	-0.36602	-0.312952	0.249178	-0.148438	-0.0830771	-0.178666	-0.119568	-0.236712	-0.141109	-0.172466	-0.260549
Q	-0.208036	-0.204564	-0.141111	-0.253667	-0.330624	-0.254384	-0.219262	-0.222594	-0.251586	-0.313759	0.450636	0.161944	0.134843	-0.366687	-0.31563	-0.299049	-0.0371864	-0.254624	0.0539488	-0.377379	0	0.181432	-0.031424	0	-0.137002	-0.135816	-0.169842	-0.0445561	-0.327514	-0.339968	-0.0681836	0.00282354	-0.164177	-0.319703	-0.289152	-0.428344	-0.318989	-0.307538	-0.236933	-0.221914	-0.276071	0	-0.266095	-0.165457	-0.323354	-0.271263	-0.183327	-0.171609	-0.106352
R	-0.243253	-0.270492	0.118527	-0.225173	-0.409265	-0.213821	-0.283753	-0.210711	-0.309872	0.0102335	0.473146	0.125714	-0.467678	-0.430343	-0.37838	-0.433237	-0.223427	-0.340435	-0.282434	-0.265688	-0.314583	0.202055	-0.0841488	-0.237159	-0.240183	-0.35413	-0.306006	-0.286019	-0.10479	-0.164261	-0.261475	-0.306362	-0.016012	-0.356462	-0.163869	-0.300177	-0.269735	-0.347854	-0.360889	0	-0.181305	-0.245113	-0.0534658	-0.231291	-0.250956	-0.149153	-0.19084	-0.210619	-0.147936
S	-0.237066	-0.370803	-0.210885	-0.200938	-0.309931	-0.162428	-0.179829	-0.30858	-0.329088	-0.150137	0.383985	0.150919	-0.0275737	-0.36352	-0.215474	0	-0.432721	-0.210475	-0.136037	-0.302219	-0.207327	0.304215	-0.198888	-0.232113	-0.195387	-0.255952	-0.247402	-0.173994	-0.215944	-0.164693	-0.168828	-0.0354862	-0.0557424	-0.314629	-0.198447	-0.347097	-0.306424	0	-0.38027	-0.289535	-0.157819	-0.132632	-0.178083	-0.214228	-0.0749974	-0.19607	-0.195928	-0.189829	-0.158721
T	0	-0.249403	-0.0111977	-0.20182	-0.28083	-0.13594	-0.147594	-0.259308	-0.328199	-0.136085	0.3225	0.203693	0.0702785	-0.423126	-0.248752	0.0152465	-0.430289	-0.294659	0	-0.309241	0.0344003	0.300819	-0.211437	-0.172038	-0.0333413	-0.345436	-0.175487	-0.140323	-0.390324	-0.128805	-0.108103	-0.0712158	-0.136978	0	-0.152097	-0.334724	-0.295071	-0.182059	-0.36222	-0.227874	-0.0285742	-0.240178	-0.264484	-0.171271	-0.200643	-0.203183	-0.180914	-0.186204	0
V	-0.233868	-0.255756	-0.272117	-0.154711	-0.270441	0	0	0	-0.206684	-0.20461	0.355537	0.33583	0	-0.471596	-0.363598	-0.428543	-0.0352559	-0.200322	-0.239972	-0.296384	-0.143947	-0.199243	-0.188237	-0.103199	-0.220703	-0.296085	-0.135761	0	-0.224186	-0.258966	-0.150933	-0.029508	-0.178235	-0.39589	-0.0785581	-0.184008	-0.243479	-0.0650904	-0.244123	-0.233612	-0.0995446	-0.262263	0	0	-0.166813	-0.0949045	-0.215268	-0.216717	-0.198247
W	-0.189737	-0.285073	-0.114277	-0.365471	-0.188434	-0.0879581	-0.0897744	-0.136946	-0.392882	-0.190203	0.24432	0.18275	-0.326937	-0.493225	-0.396229	-0.265804	-0.306078	-0.319339	-0.300578	-0.177991	0.216851	-0.142644	-0.238087	-0.226626	-0.1161	-0.191693	-0.194138	-0.296713	-0.237464	-0.249656	-0.271914	-0.122998	-0.11385	-0.366483	0.115174	-0.260692	-0.187614	-0.62053	-0.173715	-0.250908	-0.204171	-0.198135	-0.163306	-0.235963	-0.281217	-0.179938	-0.398859	-0.21013	-0.310089
Y	-0.394862	-0.411433	0	-0.210209	-0.382567	0.160661	-0.259554	0.146809	-0.329803	-0.170058	0.172721	0.366847	-0.342493	-0.46087	-0.397591	-0.360779	-0.524968	-0.237534	-0.249609	-0.245619	0.00549256	-0.21799	0.029755	-0.127168	-0.19259	-0.14413	-0.252944	-0.170678	-0.235055	-0.427901	0	-0.227287	-0.154405	-0.377645	0.0791398	-0.241926	-0.27557	-0.409915	0	-0.290642	-0.360733	-0.293262	-0.210294	-0.250248	-0.0923526	-0.227929	-0.290066	-0.21233	-0.321227
[truncated: 116 more columns]

## Sheet: Unregulated-Ras
	2	3	4	5	6	7	8	9	10	11	12	13	14	15	16	17	18	19	20	21	22	23	24	25	26	27	28	29	30	31	32	33	34	35	36	37	38	39	40	41	42	43	44	45	46	47	48	49	50
	T	E	Y	K	L	V	V	V	G	A	G	G	V	G	K	S	A	L	T	I	Q	L	I	Q	N	H	F	V	D	E	Y	D	P	T	I	E	D	S	Y	R	K	Q	V	V	I	D	G	E	T
A	0.0105392	-0.383307	-0.161205	0.00224671	-0.258278	-0.337285	-0.215404	-0.31153	-0.463407	0	0.165747	0.0978673	0.108468	-0.704582	-0.713288	-0.720977	0	0.0502372	0.166985	-0.292341	0.14048	0.320747	-0.155023	0.251486	0.07718	0.721876	-0.477141	-0.156975	-0.146355	-0.295522	-0.341281	-0.414348	-0.198203	-0.674685	-0.449476	-0.571772	-0.718867	-0.288891	-0.728304	-0.231367	0.183848	0.0111073	0.0194889	-0.0785955	0.0465519	0.00657537	-0.0909951	-0.013593	0.00187605
C	0.0168851	-0.38637	0.00856058	-0.209167	-0.175477	-0.0344359	0.110837	-0.0813375	-0.633637	0.0190621	0.168096	0.077229	0.272628	-0.729787	-0.397079	-0.677801	-0.188211	-0.0988894	-0.0374676	-0.235304	-0.0977816	0.227791	-0.142316	0.126255	-0.216206	0.144974	-0.359374	0.0166	-0.220253	-0.109751	-0.365818	-0.42737	-0.527252	-0.671196	-0.331777	-0.598788	-0.720988	-0.0821196	-0.551439	-0.0868105	0.0024738	-0.058014	0.162329	0.0189063	0.0103496	-0.00982135	-0.176932	-0.731978	0.0367269
D	-0.0805304	-0.162126	-0.393604	-0.267764	-0.788467	-0.6666	-0.561783	-0.741098	-0.39264	-0.0213359	0.0209794	0.254345	-0.290412	-0.579992	-0.654441	-0.587266	-0.65004	-0.665898	-0.511243	-0.616769	0.25147	-0.768829	-0.262157	-0.0729453	0.0117212	0.120677	-0.695499	0.170011	0	-0.177996	-0.476855	0	-0.42544	-0.672602	-0.604784	0.146259	0	-0.47605	-0.700927	-0.569496	-0.0794295	-0.00126964	0.013583	0.0633416	-0.150277	0	-0.0328111	0.0672615	-0.165367
E	-0.123798	0	-0.498512	-0.115804	-0.584868	-0.683866	-0.626948	-0.641523	-0.805417	-0.064927	0.0105702	0.264787	-0.346869	-0.806878	-0.616281	-0.636786	-0.661064	-0.746909	-0.467529	-0.431373	-0.0716074	0.191553	-0.603208	-0.602689	0.0406529	0.0364261	-0.454538	0.0857716	-0.0503489	0	-0.489143	0.00128957	-0.431587	-0.904664	-0.625306	0	-0.619149	-0.36048	-0.688061	-0.509341	0.0295029	0.0698917	-0.0884144	-0.0801613	-0.250284	0.221357	-0.105306	0	-0.0673972
F	-0.0304968	-0.29929	0.0223335	-0.30631	0.0985959	-0.10375	-0.126962	0.146373	-0.611141	0.038015	-0.10542	0.0753384	-0.355424	-0.754096	-0.626977	-0.696271	-0.617045	0.197163	-0.677181	-0.603123	-0.0317659	-0.00706441	0.495007	-0.438975	-0.288103	0.437337	0	0.00499827	-0.0990181	-0.365634	-0.312907	-0.65547	-0.596235	-0.52284	-0.256036	-0.400092	-0.834914	-0.475315	-0.070947	-0.177556	-0.0220571	-0.233847	0.169686	0.00482817	-0.176658	-0.233198	-0.125013	-0.181451	-0.238698
G	0.02177	-0.306891	-0.449805	-0.0632831	-0.584223	-0.379998	-0.575669	-0.54789	0	0.0179087	0	0	0.160758	0	-0.581102	-0.639108	0.157014	-0.314339	-0.07353	-0.31887	0.130707	0.00941116	0.324785	0.563896	-0.0434517	0.240077	-0.60073	-0.260487	-0.0378633	-0.353061	-0.683023	-0.487852	-0.488666	-0.766534	-0.661222	-0.624224	-0.691525	-0.12584	-0.711782	-0.214178	0.0656132	0.0973899	0.00319455	-0.081558	-0.317595	0.0705666	0	-0.0637541	-0.0541813
H	0.0178597	-0.282746	0.374243	0.19581	-0.650011	-0.0421548	-0.352815	-0.167413	-0.598728	-0.17364	0.15321	0.115132	-0.0095462	-0.745493	-0.542758	-0.719874	-0.461985	-0.507996	-0.765258	-0.683811	0.0223744	0.191941	0.0647834	-0.299743	0.104185	0	-0.2774	-0.194203	-0.461504	-0.419662	-0.141761	-0.504686	-0.495646	-0.905074	-0.376206	-0.351184	-0.684258	-0.59513	-0.589181	-0.256244	0.0703018	-0.0142063	0.219884	-0.0319775	-0.22086	0.0719284	-0.146486	-0.0347033	0.0207653
I	0.160335	-0.31551	0.0582463	-0.475924	0.270445	0.121666	0.14273	-0.0622499	-0.898512	-0.0668194	0.133149	0.0898127	0.323632	-0.71143	-0.509691	-0.556106	-0.412122	-0.00265234	0.00278184	0	-0.277865	-0.0946734	0	0.231968	-0.205036	0.163948	-0.489461	0.145487	-0.328236	-0.192263	-0.185688	-0.214325	-0.400424	-0.725535	0	-0.613376	-0.847761	-0.0820688	-0.699002	-0.0704914	0.0770135	-0.227821	0.183129	0.00611567	0	0.0213304	-0.193652	-0.193629	-0.127808
K	0.00121532	-0.375192	0.0521949	0	-0.757988	-0.382248	-0.406019	-0.552141	-0.834552	0.0114018	0.425181	-0.038516	-0.612476	-0.556303	0	-0.687109	-0.400834	-0.448682	-0.535192	-0.614804	0.163092	0.200935	0.0658612	-0.303204	0.190415	-0.260007	-0.604376	-0.681361	-0.0519381	-0.465637	-0.654409	-0.657647	-0.240166	-0.624992	-0.592125	-0.621951	-0.770495	-0.407456	-0.840135	-0.505714	0	-0.0835288	0.119496	-0.118098	-0.182844	0.002369	-0.0706904	-0.0767448	0.00322911
L	-0.0545863	-0.109338	0.0312479	-0.290275	0	0.0411942	0.107869	0.0314703	-0.646098	-0.0265148	0.263503	0.07368	-0.0772952	-0.630166	-0.711317	-0.685588	-0.594122	0	-0.0178673	-0.233168	-0.229634	0	0.443856	-0.149228	-0.121352	0.279375	-0.415123	-0.0698686	-0.278937	-0.269403	-0.0119746	-0.362429	-0.531478	-0.693399	-0.184224	-0.346902	-0.640697	0.142497	-0.576743	-0.286724	0.0220592	-0.123745	0.107536	0.0155055	-0.172416	-0.0662646	-0.149247	-0.191104	0.01912
M	-0.0718183	-0.193062	-0.118156	-0.177008	0.0154374	-0.0703417	-0.0408489	-0.174589	-0.757173	-0.112557	0.0683148	0.0571857	0.206656	-0.736769	-0.721974	-0.664487	-0.236678	0.252334	-0.299965	-0.353073	0.056877	-0.0155491	0.216504	-0.0411559	-0.0483049	0.242215	-0.281019	-0.0050562	-0.0178182	-0.23249	-0.0847444	-0.3894	-0.42106	-0.929795	-0.233524	-0.563557	-0.773616	-0.238826	-0.751289	0.125835	-0.145559	-0.0331843	0.0154258	0.0607782	-0.103779	-0.0325807	-0.101961	0.0247235	0.00540472
N	0.0671718	-0.205018	-0.109847	0.697957	-0.604668	-0.159807	-0.571756	-0.620549	-0.625061	-0.0375486	0.248451	0.287457	-0.0214082	-0.694032	-0.634309	-0.674119	0.0860793	-0.314139	-0.0205905	-0.5607	0.159867	0.294574	0.335055	0.130137	0	0.0246156	-0.59065	-0.136619	0.100498	-0.289182	-0.512091	-0.379021	-0.547063	-0.693299	-0.259218	-0.521983	-0.634125	-0.436577	-0.707641	-0.264341	0.255725	-0.121474	0.0889552	0.195365	-0.0236165	0.0362119	-0.0565854	0.0836886	0.0361604
P	-0.00812066	-0.223298	-0.130058	-0.173839	-0.592934	-0.480943	-0.562419	-0.669463	-0.686449	-0.0472306	-0.107639	0.12557	-0.191462	-0.655876	-0.717731	-0.690592	-0.581793	-0.631939	-0.395669	-0.685557	-0.681825	-0.637417	-0.626924	-0.632888	-0.05018	-0.561618	-0.611312	-0.153132	0.0486403	-0.300089	-0.434522	-0.691822	0	-0.717729	-0.653766	-0.684518	-0.707316	-0.598871	-0.78157	-0.692771	0.0833053	0.129587	-0.160522	-0.0287769	-0.266968	-0.324555	-0.186735	-0.169476	0.0100304
Q	-0.0947754	-0.242346	-0.131792	0.0654776	-0.753376	-0.208676	-0.494589	-0.403346	-0.564165	-0.0926372	0.0933223	0.13039	0.138421	-0.608559	-0.627075	-0.571733	0.123522	-0.308116	-0.387476	-0.308809	0	0.213973	-0.0865471	0	0.0944925	0.0323066	-0.523501	-0.223442	0.705334	-0.327434	-0.506365	-0.297092	-0.317033	-0.652087	-0.469694	-0.537524	-0.801582	-0.0867111	-0.730539	-0.326698	-0.0109662	0	-0.112336	0.00230692	-0.165335	-0.0852958	0.00941641	0.0866296	-0.0688921
R	0.061311	-0.471605	0.323969	0.0264016	-0.680788	-0.386929	-0.596353	-0.420411	-0.66879	-0.103158	0.377123	0.0139021	-0.709069	-0.687648	-0.731391	-0.725449	-0.385091	-0.63177	-0.598956	-0.575023	-0.067651	0.0518143	-0.489755	-0.194457	0.10963	-0.438794	-0.578512	-0.424995	-0.15407	-0.499317	-0.604826	-0.635741	-0.23123	-0.788021	-0.507403	-0.704827	-0.704288	-0.564529	-0.724378	0	0.0642282	-0.0461009	0.134451	0.0257648	-0.178803	0.0153251	-0.109337	-0.0342654	-0.0117814
S	-0.0300161	-0.381693	-0.0825343	0.0468924	-0.667158	-0.420135	-0.3518	-0.486548	-0.591012	0.0396054	0.114561	0.0732119	0.229409	-0.65581	-0.239903	0	-0.369913	-0.127763	0.176683	-0.436208	0.182621	0.140903	-0.0645339	0.327487	0.0919922	0.154731	-0.490803	-0.08905	-0.183689	-0.32997	-0.566229	-0.421468	-0.44058	-0.555472	-0.581216	-0.485573	-0.641234	0	-0.694046	-0.286661	0.0410795	0.0887727	-0.0568791	0.0270996	0.0273245	-0.0469172	-0.0903659	0.154884	0.0453985
T	0	-0.28641	0.144894	-0.120371	-0.419502	-0.265731	-0.137068	-0.343872	-0.714825	-0.0875657	0.171181	0.140653	0.179585	-0.676752	-0.36442	-0.0984383	-0.175093	-0.0668598	0	-0.343598	0.0225993	0.198269	-0.122564	0.185102	0.110096	-0.113081	-0.521428	-0.0848179	-0.108899	-0.210052	-0.480284	-0.378165	-0.446345	0	-0.442199	-0.667329	-0.708922	0.0741268	-0.758676	0.0177674	0.061472	-0.0276066	-0.044723	0.0415928	-0.122365	-0.170991	0.00310627	0.117759	0
V	-0.00548991	-0.21365	-0.0228452	-0.255023	0.07128	0	0	0	-0.688311	-0.14724	0.022242	0.168318	0	-0.747265	-0.760035	-0.63106	-0.029874	0.0730224	0.0616762	0.117203	-0.246094	0.000551924	-0.208939	0.286684	-0.264146	-0.0676094	-0.436399	0	-0.137582	-0.27187	-0.489345	-0.419485	-0.449012	-0.669378	-0.223663	-0.556351	-0.710003	0.314749	-0.638187	-0.0272615	0.224532	-0.0328052	0	0	0.087904	-0.114778	-0.155306	-0.00106275	0.0630134
W	-0.144288	-0.508944	-0.114987	-0.459508	-0.384599	-0.156639	-0.290354	-0.0226	-0.73207	-0.0244949	0.0820584	-0.00343509	-0.768193	-0.671461	-0.692166	-0.674216	-0.457962	-0.58671	-0.600303	-0.0534097	-0.1122	-0.0152387	-0.448935	-0.214039	-0.0983669	0.26209	0.221117	0.146718	-0.051373	-0.438725	-0.437956	-0.400746	-0.502152	-0.688789	-0.290317	-0.482434	-0.698519	-0.540045	-0.374345	-0.321751	0.0892251	-0.138382	0.0396606	0.00505004	-0.0762676	-0.29763	-0.259552	-0.202344	-0.0779521
Y	0.0403074	-0.332492	0	-0.244508	-0.363035	-0.0948441	-0.531275	0.0712696	-0.696982	-0.207497	-0.00404182	0.07507	-0.490776	-0.686993	-0.71899	-0.788563	-0.73097	-0.469839	-0.790679	-0.275685	-0.039675	-0.0721846	-0.00166504	-0.35121	-0.152615	0.0851141	0.175198	0.0324185	-0.134633	-0.070316	0	-0.581838	-0.694683	-0.648697	-0.225575	-0.29245	-0.705797	-0.423632	0	-0.275497	0.0377921	-0.0599784	0.285896	0.0160031	-0.0226413	-0.124597	-0.269632	0.10279	0.120305
[truncated: 116 more columns]

## Sheet: Ras-G12V
	2	3	4	5	6	7	8	9	10	11	12	13	14	15	16	17	18	19	20	21	22	23	24	25	26	27	28	29	30	31	32	33	34	35	36	37	38	39	40	41	42	43	44	45	46	47	48	49	50
	T	E	Y	K	L	V	V	V	G	A	G	G	V	G	K	S	A	L	T	I	Q	L	I	Q	N	H	F	V	D	E	Y	D	P	T	I	E	D	S	Y	R	K	Q	V	V	I	D	G	E	T
A	0.0600216	-0.053476	0.0799547	-0.0698968	-0.105306	-0.0998674	0.00549755	-0.0142758	-0.18688	0	0	-0.0610389	0.052055	-0.186391	-0.267213	-0.256939	0	0.167693	0.066152	-0.0893938	-0.080583	0.15115	0.0765067	0.00558162	0.00311013	0.130062	-0.101365	-0.00633853	0.0344558	0.00973323	-0.155786	-0.0456839	0.0139392	-0.224567	-0.0671822	-0.208245	-0.135478	-0.0012291	-0.241361	0.0314234	0.0656244	0.0359458	0.0331661	0.038411	0.0554296	0.0362402	0.0901727	0.0373983	0.0457176
C	0.0423292	0.102281	-0.0081369	-0.183042	-0.0841468	-0.0106838	0.0175479	0.11188	-0.258559	-0.0544081	0	0.0958355	0.0345731	-0.191267	-0.21974	-0.240676	-0.0475211	0.0994973	-0.0178286	-0.00692357	-0.116722	0.220479	0.106403	0.0275258	-0.0630149	0.0558002	-0.133502	0.010739	0.0142855	-0.0690626	-0.0982709	-0.0757158	-0.230008	-0.177478	-0.137713	-0.18459	-0.193761	0.0517596	-0.280269	0.0627775	0.0997613	-0.0350186	0.0389276	0.0831906	-0.0362873	-0.0234066	-0.0224316	-0.194978	0.0573066
D	-0.07487	0.0592217	-0.083765	-0.0816036	-0.123946	-0.236016	-0.116392	-0.0844099	-0.191965	0.177999	0	0.0610686	-0.21495	-0.239102	-0.252389	-0.213531	-0.198384	-0.128133	-0.0941797	-0.202508	0.0916856	-0.154818	-0.0444331	-0.00161301	0.101676	0.133777	-0.238326	0.0590029	0	-0.0302965	-0.0953413	0	-0.111093	-0.163813	-0.0871573	0.109505	0	-0.140145	-0.184763	-0.155247	0.0776105	0.0293591	-0.0437212	0.0583562	-0.0282328	0	0.107328	0.0747768	0.0777183
E	-0.0689466	0	-0.134716	-0.026483	-0.285047	-0.144223	-0.13863	-0.186294	-0.233795	0.00688559	0	0.0853278	-0.0700014	-0.260354	-0.376928	-0.252549	-0.207644	-0.0748636	-0.120025	-0.14299	0.00974556	0.221479	0.00198659	-0.130487	0.0441574	0.161368	-0.10594	0.16155	0.0185733	0	-0.223068	0.0729926	-0.0835328	-0.123927	-0.196768	0	-0.0693497	-0.148661	-0.160065	-0.128658	0.0889983	0.122302	0.102712	0.0354196	-0.023406	0.213782	0.0350168	0	-0.0556322
F	-0.0572606	0.0441316	-0.0240444	-0.137344	-0.00142028	-0.109385	-0.121138	0.170905	-0.225579	-0.101991	0	-0.204435	-0.212375	-0.222198	-0.155147	-0.249868	-0.308917	-0.0462875	-0.198794	-0.118154	-0.134808	0.046502	0.05412	-0.1433	-0.0799319	0.164881	0	0.0970847	-0.000369973	-0.0989349	-0.155233	-0.0224732	-0.0835626	-0.183352	-0.114683	-0.064473	-0.282781	-0.01433	-0.024224	-0.0982926	-0.115275	-0.00563344	0.0161874	-0.0548911	-0.155083	-0.109208	-0.150883	-0.0715479	0.0154389
G	0.0164	-0.0142508	-0.0886554	-0.000687202	-0.186404	-0.129153	-0.0828924	-0.112133	0	0.0702011	0	0	-0.0380445	0	-0.270379	-0.269506	0.06822	0.014671	0.0088604	0.00674638	0.0778102	0.102355	0.171692	0.181935	-0.0339554	0.0654007	-0.121475	-0.0599478	-0.048317	-0.00407028	-0.223801	-0.162402	-0.12129	-0.174495	-0.226995	-0.150234	-0.192078	-0.0467524	-0.222485	-0.0690436	0.0471157	0.103451	0.0404953	0.0338375	-0.0606088	0.056863	0	-0.0414892	0.000322934
H	0.0353862	-0.0311752	0.0896987	0.00513426	-0.137194	-0.0581193	-0.18013	-0.0865884	-0.211324	-0.0644037	0	-0.103634	-0.207308	-0.298834	-0.253003	-0.304359	-0.216068	-0.189658	-0.235123	0.0997777	-0.00963007	0.211248	0.0332693	0.00865819	0.0121857	0	-0.116801	0.012128	-0.419051	-0.0242314	-0.0689651	-0.0842902	-0.0649574	-0.22878	-0.125669	-0.0250138	-0.149809	-0.021544	-0.0667991	-0.070977	0.0581686	0.0634608	0.0114764	0.0356742	0.021045	-0.010788	-0.0576974	0.0370454	-0.0108803
I	-0.0051265	-0.0996673	0.0483907	-0.172301	0.016717	0.0503142	0.0356841	-0.0680222	-0.155344	-0.113033	0	-0.122839	-0.0251026	-0.225726	-0.213794	-0.225221	-0.332311	-0.0065495	0.0186767	0	-0.155095	-0.0292714	0	-0.0888203	-0.147457	0.0923211	-0.166651	-0.0357606	-0.0344983	0.00366738	-0.174368	-0.158705	-0.0786636	-0.185728	0	-0.100433	-0.218353	0.060847	-0.173509	-0.0108366	-0.0112543	-0.00450078	0.0407712	0.1204	0	-0.199645	-0.0874362	-0.0139954	-0.0663493
K	-0.037693	-0.0422139	0.0610638	0	-0.305309	-0.207396	-0.149587	-0.0579959	-0.200939	-0.0464994	0	-0.0985328	-0.138819	-0.218485	0	-0.189165	-0.0704551	0.0361703	-0.128108	-0.0856178	0.0301806	0.0178368	0.105467	-0.0488843	0.026522	-0.0581072	-0.084415	-0.170474	0.0123341	-0.102447	-0.230257	-0.251391	0.0649933	-0.194405	-0.0759622	-0.179745	-0.0986739	-0.0469909	-0.132414	-0.118688	0	0.0900219	0.0712239	0.163584	-0.0596493	-0.0171149	0.03118	0.0401335	0.0412156
L	0.00653687	0.0488116	0.0586325	-0.0703571	0	-0.041569	0.0276617	0.0437069	-0.189039	-0.0878012	0	-0.0573102	-0.10483	-0.254077	-0.236775	-0.293166	-0.232263	0	-0.0566909	0.0770145	-0.119217	0	0.18196	-0.100523	-0.0891435	0.150676	-0.105046	-0.0111942	-0.0903353	-0.0241114	-0.0759679	-0.0806298	-0.140173	-0.177542	-0.0597428	-0.0813705	-0.166542	0.0290706	-0.227591	-0.0437948	-0.0563805	-0.0138935	0.0112899	0.0403548	0.0278873	-0.0376604	-0.110191	-0.0908866	-0.0747996
M	-0.0782501	-0.125737	0.0733784	-0.107815	0.113455	-0.0258271	-0.00384984	-0.0620263	-0.100937	-0.031504	0	-0.10521	0.0347876	-0.269971	-0.168958	-0.27674	-0.199126	0.0159569	-0.24502	-0.00239562	-0.04955	-0.00577199	0.222799	0.0160413	-0.115044	0.161319	0.0108652	0.0637793	0.00695252	-0.0584429	-0.0301311	-0.0560353	-0.0714599	-0.274919	-0.173492	-0.120434	-0.342234	-0.0394566	-0.171111	-0.0128889	0.0637102	0.127528	0.109494	0.03313	0.0969293	-0.110751	-0.0278258	0.0429531	0.0424612
N	-0.018601	-0.109927	0.0317561	0.0762589	-0.106927	-0.092292	-0.172108	-0.126072	-0.264893	0.0228979	0	-0.0541015	-0.111436	-0.338492	-0.149948	-0.234715	-0.083567	0.101737	0.0971809	-0.177301	0.101388	0.256333	0.179988	0.178519	0	0.0122718	-0.132524	-0.0490382	-0.0615657	-0.0242068	-0.156609	-0.107395	-0.219793	-0.162241	-0.0421873	-0.201262	-0.196549	0.0367289	-0.168408	0.00538507	0.150311	0.0545339	0.0732281	-0.00986974	-0.0326519	-0.00333226	-0.0478195	0.0559132	0.0704393
P	0.0616699	0.0169268	0.0950407	-0.0204681	-0.144199	-0.234923	-0.232071	-0.217438	-0.253428	0.0971869	0	-0.145228	-0.183676	-0.217219	-0.254266	-0.269694	-0.296093	-0.209876	-0.0894591	-0.226506	-0.126121	-0.129705	-0.169604	-0.178626	-0.0737997	-0.159331	-0.147215	-0.0436659	-0.526931	-0.135594	-0.178417	-0.153265	0	-0.120418	-0.209427	-0.242637	-0.228689	-0.225527	-0.181401	-0.219621	0.0174386	0.0973372	-0.0560844	0.0335452	-0.0767586	-0.106553	-0.0535255	-0.0439895	0.0773833
Q	-0.0155391	-0.0712905	0.099369	-0.114487	-0.208212	-0.0772698	-0.147585	-0.115737	-0.181861	-0.00991186	0	0.00869088	-0.016826	-0.165264	-0.25934	-0.305242	-0.168665	0.1287	-0.0831002	-0.00756354	0	0.167464	0.106493	0	0.156406	0.0377787	-0.142539	-0.0322385	0.35379	-0.0699166	-0.131285	-0.0930909	-0.0909662	-0.1904	-0.15477	-0.0727508	-0.217055	0.0148733	-0.0877302	-0.0187611	0.00688787	0	0.00458177	0.0571409	-0.121091	-0.0712333	-0.010892	0.0499684	0.0738509
R	0.0606631	-0.0719687	0.145049	0.00500096	-0.219787	-0.190542	-0.172414	-0.231443	-0.22594	-0.066776	0	-0.131735	-0.202674	-0.235352	-0.270756	-0.253921	-0.254251	-0.1787	-0.186265	-0.0595318	0.0414852	0.105772	-0.0494281	-0.0751876	0.0106946	-0.092457	-0.135902	-0.116352	0.0347691	-0.11378	-0.181091	-0.15017	-0.0811474	-0.20381	-0.105862	-0.110528	-0.124213	-0.149029	-0.177273	0	0.00655371	-0.0433149	0.0411927	-0.000146257	-0.0163991	-0.00711397	-0.0301521	-0.0106883	0.0441887
S	-0.00117135	-0.0277441	0.0806148	-0.0645918	-0.17487	-0.118942	-0.139643	-0.0876922	-0.195961	0.0404624	0	-0.0318199	0.0588744	-0.231526	-0.182423	0	-0.142197	0.165764	0.0998736	-0.0390489	0.0179077	0.17615	0.0297955	0.0921254	0.0395781	0.0519623	-0.201226	-0.0102243	-0.000509027	-0.00893147	-0.136926	-0.0571735	-0.105608	-0.149558	-0.103735	-0.143073	-0.195807	0	-0.196587	-0.0482085	0.0553092	0.0571068	0.0511355	0.0673355	0.16649	-0.0330046	0.0502768	0.020456	0.0601156
T	0	-0.054772	0.0800837	-0.198537	-0.0241308	0.020349	-0.0544906	-0.113097	-0.175053	-0.00961791	0	-0.0824434	0.0732349	-0.239619	-0.187358	-0.0957434	-0.211247	0.0757289	0	-0.0369571	-0.052117	0.221918	0.127892	0.0418041	-0.0401019	0.0628873	-0.16093	-0.0493522	0.00537941	-0.0204329	-0.126093	-0.0479351	-0.0847258	0	-0.200904	-0.0893969	-0.154181	0.112933	-0.17798	0.0596135	0.049596	0.0318502	0.0155481	0.0375079	0.0114772	-0.0389585	0.00819932	-0.0287125	0
V	0.0237552	-0.0459177	0.0589647	-0.100158	0.000802716	0	0	0	-0.171907	-0.0511615	0	-0.0475787	0	-0.239969	-0.22415	-0.295438	-0.181042	-0.0147758	-0.036359	0.0511403	-0.111403	0.0584615	0.0609279	-0.00812901	-0.18624	0.0719654	-0.107482	0	-0.0580094	-0.0113391	-0.121838	-0.0487842	-0.145731	-0.15151	0.0886663	-0.150999	-0.136462	0.0792517	-0.166824	0.0603508	-0.0155244	0.00191579	0	0	0.117158	-0.0825997	-0.107564	0.00543386	-0.0145582
W	-0.0745983	-0.0115607	0.0553593	-0.106872	-0.201733	-0.120441	-0.174118	-0.00519164	-0.206831	-0.170423	0	-0.0103583	-0.182049	-0.255378	-0.366918	-0.260413	-0.224281	-0.0974345	-0.119242	-0.0337483	-0.102246	0.0865624	-0.126761	-0.0652997	-0.122352	0.0644184	0.077545	0.0783289	-0.00550789	0.0122911	-0.158922	-0.089372	-0.140643	-0.185288	-0.200878	-0.0814443	-0.205072	-0.0780503	-0.0603561	-0.100781	-0.0518006	-0.0553556	0.0260165	0.0325634	0.0318262	-0.178688	-0.0779461	-0.096432	-0.023799
Y	-0.00410588	-0.0668033	0	-0.130034	-0.168841	-0.0815975	-0.141156	-0.0301375	-0.297229	-0.112824	0	-0.0104534	-0.256245	-0.313604	-0.17777	-0.237955	-0.254416	-0.175415	-0.232364	-0.0206586	-0.100395	0.00537671	0.00484124	-0.0754448	-0.11302	0.19496	0.0117095	0.0326154	0.0237415	-0.0828327	0	0.00600161	-0.188165	-0.132167	-0.0099523	-0.0595932	-0.15616	0.00595137	0	-0.0600357	-0.0337249	0.0492684	0.0707053	-0.00432893	0.0708815	0.0442357	-0.0785029	-0.0567006	0.0130224
[truncated: 116 more columns]
